# Supplementary material for: Measurement of thermal sweating at rest and steady-state exercise in healthy adults: Inter-day reliability and relationships with components of partitional calorimetry
Source: PLoS One. 2022 Dec 1;17(12):e0278652. doi: 10.1371/journal.pone.0278652 (PMC9714830; doi:10.1371/journal.pone.0278652)
Supplement: S1 Data — (XLSX) [file pone.0278652.s003.xlsx]

## Sheet: Sheet1
Participant				Temp (°C)									RH%									Core Temp (°C)									Skin Temp (°C)									VO2 (L)							RER
	Height (cm)	Weight (kg)		Rest T1	Rest T2	200 T1	200 T2	250 T1	250 T2	300 T1	300 T2		Rest T1	Rest T2	200 T1	200 T2	250 T1	250 T2	300 T1	300 T2		Rest T1	Rest T2	200 T1	200 T2	250 T1	250 T2	300 T1	300 T2		Rest T1	Rest T2	200 T1	200 T2	250 T1	250 T2	300 T1	300 T2		200 T1	200 T2	250 T1	250 T2	300 T1	300 T2		200 T1	200 T2	250 T1
1	177.5	84.1		37.4	37.5	37.5	37.5	37.5	37.5	37.5	37.6		30.7	27.4	33.6	30.6	34.3	31.4	34.5	32.5		37.12	37.06	37.02	37.11	37.24	37.35	37.55	37.58		35.43	35.39	36.38	36.19	36.56	36.17	36.69	36.45		1.25	1.26	1.65	1.57	2.05	1.94		0.94	0.96	0.89
2	173	64.4		37.1	36.8	37.3	37.7	37.8	37.7	37.7	38.3		12.2	15.7	18.6	19.2	20.3	21.4	21.3	21.6		36.88	36.91	37.29	37.06	37.52	37.31	37.76	37.68		35.61	35.5	35.85	36.17	35.96	36.01	36.22	36.55		1.35	1.24	1.61	1.58	1.95	1.93		0.89	0.9	0.9
3	171.5	72.4		38.7	38.7	38.4	38.8	38.6	39.2	39.2	38.7		14.5	14.7	18.3	19.6	21.9	22.6	22.9	25		37.04	37.33	36.95	37.42	37.51	37.78	37.93	38.03		35.28	35.74	36.14	36.24	36.03	36.31	36.42	36.31		1.3	1.32	1.69	1.7	2.04	1.93		0.9	0.91	0.92
4	170.5	91.7		37.5	37.4	37.5	37.5	37.5	37.6				17.5	17.3	21.8	21.7	23.7	23.8				37.17	37.16	37.6	37.51	37.92	37.87				35.28	35.48	36.56	36.5	36.91	36.61				1.39	1.34	1.79	1.69				0.89	0.89	0.91
5	161.6	64.6		37.6	37.7	37.6	37.4	37.6	37.7	37.6	37.7		17.6	17.8	22.4	22.5	23.5	23.7	24.1	24.3		37.4	37.38	37.4	37.32	37.54	37.39	37.76	37.48		35.51	35.56	36.34	36.1	36.43	36.25	36.64	36.37		1.14	1.14	1.46	1.47	1.78	1.75		0.87	0.87	0.86
6	191	94.7		37.5	37.4	37.4	37.6	37.7	37.7	37.8	37.7		20.3	23.3	24.7	26.5	26	27.5	26.4	27.9		36.81	37.1	37.07	37.16	37.47	37.5	37.93	38.04		35.25	35.07	36.16	35.85	36.36	36.11	36.56	36.29		1.45	1.45	1.86	1.9	2.3	2.26		0.95	0.89	0.96
7	172.5	62.8		38	38	37.5	37.6	37.6	37.6	37.5	37.6		21.2	24	24.9	28.4	26.6	31.4	26.9	32.4		37.18	37.21	37.49	37.49	38	37.95	38.33	38.17		35.9	35.93	36.16	36.04	36.16	36.01	36.25	36.25		1.15	1.12	1.47	1.47	1.71	1.72		0.95	0.91	0.96
8	169	65.9		37.5	37.5	37.5	37.6	37.5	37.6	37.5	37.5		30.4	30.7	32.3	32.4	32.8	32.9	32.9	33		37.33	37.37	37.25	37.53	37.42	37.81	38.05	37.98		34.93	35.19	36.01	36.24	35.97	36.22	36.15	36.29		1.05	1.11	1.33	1.39	1.64	1.62		0.93	0.85	0.94
9	180	84.9		37.6	37.5	37.4	37.5	37.5	37.5	37.6	37.5		25.7	25.8	30.9	31	32.8	32.9	33.1	33.2		36.96	36.99	36.95	37.01	37.27	37.26	37.53	37.55		34.7	35.1	35.99	35.96	36.27	36.05	36.42	36.12		1.33	1.33	1.72	1.71	2.07	2.05		0.89	0.92	0.88
10	174.5	67.1		37.5	37.5	37.5	37.5	37.5	37.4	37.5	37.5		24.2	23.9	28.6	28.5	29.5	29.6	30.1	30.3		37.13	36.73	37.52	37.36						35.75	35.49	36.04	36.39	35.82	36.21	35.99	36.33		1.18	1.25	1.47	1.5	1.71	1.76		0.94	0.92	0.93
11	184	86.7		37.6	37.5	37.5	37.5	37.5	37.5	37.4	37.5		25.1	30.8	28.6	35	29.7	36.6	31.2	37.3		37.08	37.07	37.26	37.21	37.55	37.64	38.04	37.95		35.43	35.83	35.92	36.51	35.94	36.36	36.04	36.51		1.48	1.49	1.83	1.81	2.16	2.17		0.91	0.93	0.93
12	174.5	78.3		37.6	37.5	37.5	37.5	37.5	37.6	37.5	37.5		31.1	32	34.2	35.3	34.8	36.4	34.8	36.5		36.96	36.85	37.03	36.98	37.29	37.27	37.67	37.59		35.21	34.69	35.91	35.67	36.16	35.93	36.5	36.24		1.03	1.08	1.31	1.36	1.65	1.66		0.87	0.88	0.89
[truncated: 145 more columns]
